# Supplementary material for: Enhancing Variant Prioritization in VarFish through On-Premise Computational Facial Analysis
Source: Genes (Basel). 2024 Mar 17;15(3):370. doi: 10.3390/genes15030370 (PMC10969976; doi:10.3390/genes15030370)
Supplement: Supplementary file 1 [file genes-15-00370-s001.zip]

Archive with 1 entries (1 files):
- genes-2885475-supplementary.pdf
